# Supplementary material for: Treatment Disparities, Heterogeneities, and Barriers to Access for Patients with Hormone Receptor-Positive, Human Epidermal Growth Factor Receptor 2-Negative Metastatic Breast Cancer: A National Survey from Brazil
Source: Curr Oncol. 2025 Aug 19;32(8):471. doi: 10.3390/curroncol32080471 (PMC12384988; doi:10.3390/curroncol32080471)
Supplement: Supplementary file 1 [file curroncol-32-00471-s001.zip]

Archive with 1 entries (1 files):
- curroncol-3761339-supplementary.pdf
